# Supplementary material for: The role amenities play in spatial sorting of migrants and their impact on welfare: Evidence from China
Source: PLoS One. 2023 Feb 16;18(2):e0281669. doi: 10.1371/journal.pone.0281669 (PMC9934390; doi:10.1371/journal.pone.0281669)
Supplement: S1 File — (ZIP) [file pone.0281669.s002.zip]

Archive with 53 entries (49 files):
- S2_replication/
- S2_replication/S2_replication_data_and_program/
- S2_replication/S2_replication_data_and_program/CMDS2013data.dta
- S2_replication/S2_replication_data_and_program/CMDS2014data.dta
- S2_replication/S2_replication_data_and_program/CMDS2015data.dta
- S2_replication/S2_replication_data_and_program/Fig2.tif
- S2_replication/S2_replication_data_and_program/Fig3.tif
- S2_replication/S2_replication_data_and_program/Fig4.tif
- S2_replication/S2_replication_data_and_program/Fig5.tif
- S2_replication/S2_replication_data_and_program/Fig6a.tif
- S2_replication/S2_replication_data_and_program/Fig6b.tif
- S2_replication/S2_replication_data_and_program/Fig6c.tif
- S2_replication/S2_replication_data_and_program/Fig6d.tif
- S2_replication/S2_replication_data_and_program/Fig7.xlsx
- S2_replication/S2_replication_data_and_program/cov_gmm_cal.txt
- S2_replication/S2_replication_data_and_program/data.dta
- S2_replication/S2_replication_data_and_program/fig2data.dta
- S2_replication/S2_replication_data_and_program/fig3data.dta
- S2_replication/S2_replication_data_and_program/fig4data.dta
- S2_replication/S2_replication_data_and_program/fig5data.dta
- S2_replication/S2_replication_data_and_program/fig6data.dta
- S2_replication/S2_replication_data_and_program/gmm_cal_final.ster
- S2_replication/S2_replication_data_and_program/readme.txt
- S2_replication/S2_replication_data_and_program/replication.do
- S2_replication/S2_replication_data_and_program/table10/
- S2_replication/S2_replication_data_and_program/table10/census15highskill2555em_nonfarm.mat
- S2_replication/S2_replication_data_and_program/table10/census15lowskill2555em_nonfarm.mat
- S2_replication/S2_replication_data_and_program/table10/div_reg.mat
- S2_replication/S2_replication_data_and_program/table10/gmm_cov.mat
- S2_replication/S2_replication_data_and_program/table10/readme.txt
- S2_replication/S2_replication_data_and_program/table10/welfare_15.m
- S2_replication/S2_replication_data_and_program/table10/welfare_calc_all.m
- S2_replication/S2_replication_data_and_program/table10/welfare_calculation_15.m
- S2_replication/S2_replication_data_and_program/table10/welfare_derivative_15.m
- S2_replication/S2_replication_data_and_program/table10/welfare_vars_amen.mat
- S2_replication/S2_replication_data_and_program/table10/welfare_vars_citycode_year.mat
- S2_replication/S2_replication_data_and_program/table2_Share_of_high_skill_labor_migrants.dta
- S2_replication/S2_replication_data_and_program/table2_Share_of_high_skill_labor_residents.dta
- S2_replication/S2_replication_data_and_program/table2_Share_of_migrants.dta
- S2_replication/S2_replication_data_and_program/table8.txt
- S2_replication/S2_replication_data_and_program/table8.xls
- S2_replication/S2_replication_data_and_program/table9/
- S2_replication/S2_replication_data_and_program/table9/census15highskill2555em_nonfarm.mat
- S2_replication/S2_replication_data_and_program/table9/census15lowskill2555em_nonfarm.mat
- S2_replication/S2_replication_data_and_program/table9/div_reg.mat
- S2_replication/S2_replication_data_and_program/table9/gmm_cov.mat
- S2_replication/S2_replication_data_and_program/table9/readme.txt
- S2_replication/S2_replication_data_and_program/table9/welfare_15.m
- S2_replication/S2_replication_data_and_program/table9/welfare_calc_all.m
- S2_replication/S2_replication_data_and_program/table9/welfare_calculation_15.m
- S2_replication/S2_replication_data_and_program/table9/welfare_derivative_15.m
- S2_replication/S2_replication_data_and_program/table9/welfare_vars_amen.mat
- S2_replication/S2_replication_data_and_program/table9/welfare_vars_citycode_year.mat
