# Supplementary material for: The role amenities play in spatial sorting of migrants and their impact on welfare: Evidence from China
Source: PLoS One. 2023 Feb 16;18(2):e0281669. doi: 10.1371/journal.pone.0281669 (PMC9934390; doi:10.1371/journal.pone.0281669)
Supplement: S1 File — (ZIP) [file pone.0281669.s002.zip › S2_replication/S2_replication_data_and_program/Fig7.xlsx]

## Sheet: figure
year	Wage gap	Rent gap	Real wage gap	Real wage gap in the top 50 cities
2005	0.611491	0.510895	0.01881	0.00318
2011	0.517465	0.580016	-0.01049	-0.0515867
2012	0.532312	0.669443	-0.02623	-0.0397188
2013	0.519215	0.647216	-0.05701	-0.0553135
2014	0.483896	0.663684	-0.08632	-0.079086
2015	0.470466	0.69414	-0.0972786	-0.0965958
2016	0.477989	0.756983	-0.111416	-0.124744
2017	0.468246	0.80698	-0.140339	-0.145484
