# Supplementary material for: The role amenities play in spatial sorting of migrants and their impact on welfare: Evidence from China
Source: PLoS One. 2023 Feb 16;18(2):e0281669. doi: 10.1371/journal.pone.0281669 (PMC9934390; doi:10.1371/journal.pone.0281669)
Supplement: S1 File — (ZIP) [file pone.0281669.s002.zip › S2_replication/S2_replication_data_and_program/cov_gmm_cal.txt]

	b1:_cons	b3:_cons	wage_hs:_cons	b0:_cons	b5:_cons	b7:_cons	wage_ls:_cons	b4:_cons	land_use:_cons	topog:_cons	house_elast:_cons	y3:_cons	y15:_cons	bar11:_cons	bar10:_cons	demand1:_cons	demand10:_cons	year_wage11:_cons	bb1:_cons	bar00:_cons	bar01:_cons	demand01:_cons	demand00:_cons	year_wage00:_cons	bb0:_cons	b1_black:_cons	b3_black:_cons	wage_hs_black:_cons	b0_black:_cons	b5_black:_cons	b7_black:_cons	wage_ls_black:_cons	b4_black:_cons	b1_imm:_cons	b3_imm:_cons	wage_hs_imm:_cons	b0_imm:_cons	b5_imm:_cons	b7_imm:_cons	wage_ls_imm:_cons	b4_imm:_cons	endog_amen:_cons	am_y:_cons	am0:_cons
b1:_cons	1.5272471	-.25190935	-.01094718	-.49985591	.19086418	-.04342967	-.00183345	-.07551628	-.00415331	-.00741525	-.14424087	-.177943	-.14129426	-.00588838	-.05520075	.00776713	-.0052246	.03004169	.0254047	-.07786994	.10853158	.00237276	-.00164223	-.02472871	-.02411728	-.2529863	-.0044853	.0096591	.08663378	.03323809	-.02182273	.00200291	-.00639943	-1.4819169	.27167905	.00586698	.47325232	-.02002687	.00194596	-.00025146	.00682442	-.03008364	.03788076	.00467547
b3:_cons	-.25190935	.09532201	-.00609757	.07433838	-.02361996	.01850137	-.00162654	.00766812	-.00059269	.00038285	.01990578	.02163646	.01730019	.00438025	.00810984	-.00043347	.00280724	-.00883849	-.0076707	.01176009	.01655683	-.00229482	-.00154286	-.0096618	-.01196734	.01523913	-.00319617	-.00037587	-.00293845	-.02163898	.01115294	-.00089487	.00507273	.28461543	-.08685011	.00429845	-.08076863	.00693733	-.00392094	.00039004	-.0018509	-.01406213	-.02044409	.01036796
wage_hs:_cons	-.01094718	-.00609757	.00143299	.00466671	-.00273453	-.00120761	.00033892	.00130168	.00024783	.00019209	.00183523	.00280586	.00217432	-.00062042	.00052133	-.0002423	-.00033105	.0005707	.00058001	.00037833	-.00581365	.00022086	.00042434	.00220549	.00270939	.0060769	.00058857	-.00028469	-.00240581	.00164581	-.00075894	.00004176	-.00036066	.0022797	.00509944	-.00090122	-.00178293	-.00016647	.0004927	-.00007022	-9.047e-06	.00483613	-.00342964	-.00249918
b0:_cons	-.49985591	.07433838	.00466671	.17007599	-.06470095	.01363965	.00076674	.02633762	.00153629	.00250258	.048173	.05964862	.04827798	.00114974	.02102432	-.00306198	.00116552	-.00989517	-.00866379	.02701187	-.03694864	-.00078849	.00088443	.00795148	.00761955	.0807542	.00393721	-.00335802	-.02885045	-.0074031	.00425422	-.00033803	.00139447	.48382182	-.08088989	-.00291226	-.16157512	.00472709	.00040213	.00002087	-.00196805	.00934588	-.00657487	-.00719498
b5:_cons	.19086418	-.02361996	-.00273453	-.06470095	.12174236	-.02772374	-.00074033	-.04871095	-.00235853	-.00305443	-.0559758	-.07153912	-.05684547	-.00449486	.01506268	.00573819	.00280562	-.01457587	-.01789376	-.01621647	.07788127	.00339026	.00080771	-.03808259	-.04427311	-.00407248	-.01157039	.00183581	.00294813	-.01526358	-.00008691	-4.040e-06	.00961644	.13534408	-.02658099	-.0004871	-.04989369	.0145728	-.00551977	.00010436	-.00604995	-.02051071	.0182319	.00665897
b7:_cons	-.04342967	.01850137	-.00120761	.01363965	-.02772374	.01715506	-.00124983	.00895298	-.00013896	.00035023	.00919358	.01101092	.00853613	.00307989	-.00330993	-.00178451	-.00086027	.00306498	.00383913	.00427831	.00202763	-.00307163	-.00118773	.0015568	.00233083	-.00496857	.00316624	-.00027748	.00214874	.00155262	-.00110698	.00020268	-.00138656	-.00618447	.00474202	-.00006736	.00404092	-.00382834	.00154623	-.00011726	.00181034	-.00854195	-.01288054	.00694809
wage_ls:_cons	-.00183345	-.00162654	.00033892	.00076674	-.00074033	-.00124983	.00023026	.00055331	.00011729	.00008003	.00096312	.00137852	.00109631	-.00034641	7.414e-06	-.00001284	.00002965	.00013021	.00018303	-.00007315	-.00323184	.00027458	.00023607	.00120671	.0013861	.00105128	-.00001419	-.00003968	-.00048031	.00029412	.00020371	-.00004074	-.00013548	-.00442816	.00068036	.00001888	.00143905	.00020741	-.00005966	5.898e-06	-.00010958	.00330048	-.0023452	-.00190158
b4:_cons	-.07551628	.00766812	.00130168	.02633762	-.04871095	.00895298	.00055331	.0208026	.00108658	.00127953	.02335287	.03002052	.02412934	.001496	-.00552671	-.00231474	-.00091976	.00549517	.00696855	.00624279	-.03292899	-.00103778	-.00026506	.01590511	.01842566	.00135867	.00497596	-.00078257	-.00119381	.00573819	.00013279	.00002679	-.00405205	-.06143818	.01170195	.00016915	.02260042	-.00705297	.0025142	6.358e-06	.00285647	.00480891	-.00307885	-.00357122
land_use:_cons	-.00415331	-.00059269	.00024783	.00153629	-.00235853	-.00013896	.00011729	.00108658	.00027134	.00021166	.00353932	.00473195	.00376427	.00020733	-.00192056	-.00018247	.00005528	.00106846	.00129587	-.00019887	-.00335253	.00002114	.00011378	.00172506	.00199846	2.011e-06	.0000447	-.00001372	-.00005638	.00100862	-.00003236	-.000029	-.00046259	-.01262683	.00241005	.00002456	.00438769	-.00067679	.00023742	3.999e-07	.00022917	-.00367573	.00223587	.00186294
topog:_cons	-.00741525	.00038285	.00019209	.00250258	-.00305443	.00035023	.00008003	.00127953	.00021166	.00027623	.00368501	.00490518	.00385681	.00003971	-.00128654	-.00033758	.00029454	.00073692	.00113343	-.00001285	-.00329309	-.00018937	.00026695	.0016993	.00212967	.00059433	.00017218	-.00004558	-.00023342	.00059903	.00025328	-.00005839	-.00030562	-.00801538	.00099974	.00010273	.0029252	-.00063941	.0002205	4.359e-06	.00023694	-.00695005	.00365411	.00409755
house_elast:_cons	-.14424087	.01990578	.00183523	.048173	-.0559758	.00919358	.00096312	.02335287	.00353932	.00368501	.06999739	.08975355	.07134237	.0053298	-.02918706	-.00516574	.00082563	.01765308	.02267121	.00316329	-.06171984	-.00315415	.00031666	.03425163	.04016139	.00086636	.00463859	-.00081059	-.00072647	.0081479	.00119139	-.00046082	-.00527602	-.1081956	.00690086	.00234856	.04320385	-.0095128	.00254656	.00016713	.00365439	-.09247871	.043164	.05396222
y3:_cons	-.177943	.02163646	.00280586	.05964862	-.07153912	.01101092	.00137852	.03002052	.00473195	.00490518	.08975355	.1163236	.09175675	.00616241	-.03809312	-.00680146	.0013775	.0232169	.02995622	.0026815	-.07937286	-.00381219	.00078723	.04415669	.0517956	.00129459	.00558673	-.00102023	-.00096032	.01103934	.00182504	-.00064174	-.00692263	-.15551848	.01373861	.00263667	.06117088	-.0128358	.00354923	.00018653	.00493779	-.12362429	.06125834	.07138499
y15:_cons	-.14129426	.01730019	.00217432	.04827798	-.05684547	.00853613	.00109631	.02412934	.00376427	.00385681	.07134237	.09175675	.07366118	.00495992	-.0289902	-.00532769	.00124733	.01742553	.02288366	.00317486	-.06280514	-.00311348	.0009724	.03413825	.04044293	-.00039577	.00502774	-.00082483	-.0004524	.00884305	.0011763	-.00044354	-.00572331	-.12613447	.01147711	.00223232	.04800111	-.01081606	.00319047	.00014417	.00404098	-.09846701	.04720912	.05710072
bar11:_cons	-.00588838	.00438025	-.00062042	.00114974	-.00449486	.00307989	-.00034641	.001496	.00020733	.00003971	.0053298	.00616241	.00495992	.02449285	-.02487432	.00051626	-.0020577	.00341831	.00185855	.00939141	-.00410938	-.00067346	-.00160126	.00022181	-.00075175	.00118796	.00018394	.00003404	-.00065598	.00085013	.00097906	-.0002136	-.00129121	.02967986	-.00917447	.00078245	-.00728973	-.00087776	6.743e-06	.00006108	.00059818	.02665898	-.01443829	-.01580028
bar10:_cons	-.05520075	.00810984	.00052133	.02102432	.01506268	-.00330993	7.414e-06	-.00552671	-.00192056	-.00128654	-.02918706	-.03809312	-.0289902	-.02487432	.24811728	-.00867618	.0128982	-.12296691	-.12680693	.00477525	.11186899	.00075557	.00336224	-.06556419	-.07249925	.00039448	.00563265	-.00122386	-.00063021	-.05294797	.00938658	.00062523	.02307989	.31481531	-.04134757	-.00477966	-.10790552	.00880091	.00211024	-.0007334	-.00438009	-.11527709	.07043449	.0542662
demand1:_cons	.00776713	-.00043347	-.0002423	-.00306198	.00573819	-.00178451	-.00001284	-.00231474	-.00018247	-.00033758	-.00516574	-.00680146	-.00532769	.00051626	-.00867618	.0036356	-.00137109	.00186828	-.00044072	.00009282	.00274959	.0013331	-.00041059	-.00244228	-.00376492	.00102665	-.0013751	.00018122	-.00014999	.00071838	-.0000332	-.00003037	-.00004001	.01352899	-.00356104	.00020967	-.0052796	.00238929	-.00099568	.00003154	-.00090827	.0337172	-.01601681	-.02034977
demand10:_cons	-.0052246	.00280724	-.00033105	.00116552	.00280562	-.00086027	.00002965	-.00091976	.00005528	.00029454	.00082563	.0013775	.00124733	-.0020577	.0128982	-.00137109	.00644132	-.01079185	-.00773336	.00038394	.00258028	.00038448	.00154812	-.00340238	-.00326112	-.00272981	-.00051569	.0001303	.00097815	-.00112623	.00235256	-.000332	.0000119	.01118078	-.00997914	.00106206	-.00193044	-.00093539	.00029579	.00002467	.00027223	-.02243211	.01364012	.01095248
year_wage11:_cons	.03004169	-.00883849	.0005707	-.00989517	-.01457587	.00306498	.00013021	.00549517	.00106846	.00073692	.01765308	.0232169	.01742553	.00341831	-.12296691	.00186828	-.01079185	.07205295	.07395953	-.00763015	-.06267219	-.00186481	-.00220978	.04068444	.04601391	.00063805	-.00124274	.00034607	-.00004623	.02798499	-.00791985	.00016343	-.01147686	-.20717915	.04028714	.00094669	.06808352	-.00580406	-.0003373	.00030125	.0026752	.03513887	-.02715211	-.01056054
bb1:_cons	.0254047	-.0076707	.00058001	-.00866379	-.01789376	.00383913	.00018303	.00696855	.00129587	.00113343	.02267121	.02995622	.02288366	.00185855	-.12680693	-.00044072	-.00773336	.07395953	.07962579	-.00808262	-.07123804	-.00248151	-.00123362	.04512231	.05201289	-.00133778	-.00069267	.00030917	.00056282	.03078374	-.00720735	-.00005404	-.01330135	-.23221254	.04076517	.0014518	.07879117	-.00853798	.00034978	.00033229	.00379811	.00939568	-.01347532	.00497617
bar00:_cons	-.07786994	.01176009	.00037833	.02701187	-.01621647	.00427831	-.00007315	.00624279	-.00019887	-.00001285	.00316329	.0026815	.00317486	.00939141	.00477525	.00009282	.00038394	-.00763015	-.00808262	.05616215	-.01510634	-.00186665	-.00149862	-.01408171	-.0183397	.02269675	.00301391	-.00123168	-.00858656	-.00005501	.00049578	-.00008864	-.00196939	.15268218	-.03033499	-.00037201	-.0505599	-.00216116	.00095313	.00003896	.00100368	.03542913	-.0065114	-.03008349
bar01:_cons	.10853158	.01655683	-.00581365	-.03694864	.07788127	.00202763	-.00323184	-.03292899	-.00335253	-.00329309	-.06171984	-.07937286	-.06280514	-.00410938	.11186899	.00274959	.00258028	-.06267219	-.07123804	-.01510634	.41749785	-.0142545	.01448031	-.2113386	-.22635444	-.06104158	-.00236272	.0023518	.02407951	-.05145692	.01063253	.00040903	.02430163	.30937785	-.05051522	-.00264301	-.10268291	.01677865	-.0029708	-.00047966	-.00558904	-.08253142	.01884241	.02901975
demand01:_cons	.00237276	-.00229482	.00022086	-.00078849	.00339026	-.00307163	.00027458	-.00103778	.00002114	-.00018937	-.00315415	-.00381219	-.00311348	-.00067346	.00075557	.0013331	.00038448	-.00186481	-.00248151	-.00186665	-.0142545	.00530488	-.00210137	.00481504	.00206241	-.00278463	-.0006445	.00016914	.00082244	.00435995	-.00174836	.00008104	-.00160829	.0059186	-.00356851	.00031154	-.00233793	.00112739	-.00078244	.00006887	-.00048841	.03702443	-.01441241	-.0211848
demand00:_cons	-.00164223	-.00154286	.00042434	.00088443	.00080771	-.00118773	.00023607	-.00026506	.00011378	.00026695	.00031666	.00078723	.0009724	-.00160126	.00336224	-.00041059	.00154812	-.00220978	-.00123362	-.00149862	.01448031	-.00210137	.0077252	-.01221121	-.0086277	.00137162	.00073574	-.00018319	-.00087475	.00103587	.00317055	-.00050541	-.00031122	-.01154166	.00049289	.00012841	.00360027	-.00098868	.00001712	.00005108	.00036167	-.02434872	.00874227	.01335774
year_wage00:_cons	-.02472871	-.0096618	.00220549	.00795148	-.03808259	.0015568	.00120671	.01590511	.00172506	.0016993	.03425163	.04415669	.03413825	.00022181	-.06556419	-.00244228	-.00340238	.04068444	.04512231	-.01408171	-.2113386	.00481504	-.01221121	.12424346	.13316339	.02328921	-.00028871	-.00064461	-.00870247	.02150561	-.00710515	.00022794	-.00982995	-.22284371	.04280727	.00113763	.07453913	-.00807394	.00189834	.00012036	.00265311	.01301813	-.000856	.00651881
bb0:_cons	-.02411728	-.01196734	.00270939	.00761955	-.04427311	.00233083	.0013861	.01842566	.00199846	.00212967	.04016139	.0517956	.04044293	-.00075175	-.07249925	-.00376492	-.00326112	.04601391	.05201289	-.0183397	-.22635444	.00206241	-.0086277	.13316339	.14744026	.0281273	.00059272	-.00095004	-.01063702	.02384713	-.00583943	-9.613e-06	-.01116187	-.27784578	.05378311	.00115329	.0932153	-.01031741	.00261038	.00011698	.00349605	-.01684995	.01080797	.02696773
b1_black:_cons	-.2529863	.01523913	.0060769	.0807542	-.00407248	-.00496857	.00105128	.00135867	2.011e-06	.00059433	.00086636	.00129459	-.00039577	.00118796	.00039448	.00102665	-.00272981	.00063805	-.00133778	.02269675	-.06104158	-.00278463	.00137162	.02328921	.0281273	.31877303	-.05021826	-.00269907	-.10381565	.04215157	-.01133087	.00032524	-.0154339	.5709457	-.07474434	-.00710219	-.18942536	.01958829	-.00515808	.00016001	-.00658022	.0642415	-.04411079	-.02927437
b3_black:_cons	-.0044853	-.00319617	.00058857	.00393721	-.01157039	.00316624	-.00001419	.00497596	.0000447	.00017218	.00463859	.00558673	.00502774	.00018394	.00563265	-.0013751	-.00051569	-.00124274	-.00069267	.00301391	-.00236272	-.0006445	.00073574	-.00028871	.00059272	-.05021826	.02398425	-.00188142	.01413797	-.00340035	.00387022	-.00030583	.00032161	-.0416957	.01315394	-.00080797	.01210735	-.00553307	.00227016	-.00013522	.0020138	-.01956993	.01491675	.01081698
wage_hs_black:_cons	.0096591	-.00037587	-.00028469	-.00335802	.00183581	-.00027748	-.00003968	-.00078257	-.00001372	-.00004558	-.00081059	-.00102023	-.00082483	.00003404	-.00122386	.00018122	.0001303	.00034607	.00030917	-.00123168	.0023518	.00016914	-.00018319	-.00064461	-.00095004	-.00269907	-.00188142	.00040572	.00112428	-.00008846	-.00043129	.00004994	.00019398	-.01204644	.00065977	.00034475	.00408856	.00017171	-.00017537	.00001725	-.00007939	.00097353	-.00107475	-.00074811
b0_black:_cons	.08663378	-.00293845	-.00240581	-.02885045	.00294813	.00214874	-.00048031	-.00119381	-.00005638	-.00023342	-.00072647	-.00096032	-.0004524	-.00065598	-.00063021	-.00014999	.00097815	-.00004623	.00056282	-.00858656	.02407951	.00082244	-.00087475	-.00870247	-.01063702	-.10381565	.01413797	.00112428	.03560461	-.01686735	.00402438	-.00007067	.00640215	-.19633428	.02500665	.00256605	.06637992	-.00601647	.00161694	-.00005492	.00206817	-.02123078	.01336801	.01118782
b5_black:_cons	.03323809	-.02163898	.00164581	-.0074031	-.01526358	.00155262	.00029412	.00573819	.00100862	.00059903	.0081479	.01103934	.00884305	.00085013	-.05294797	.00071838	-.00112623	.02798499	.03078374	-.00005501	-.05145692	.00435995	.00103587	.02150561	.02384713	.04215157	-.00340035	-.00008846	-.01686735	.27132994	-.07262913	.00083607	-.10685985	-.14706152	.03134096	-.00017685	.0507579	-.00028616	-.00148576	.00020907	.0002006	.05243064	-.01135682	-.03777603
b7_black:_cons	-.02182273	.01115294	-.00075894	.00425422	-.00008691	-.00110698	.00020371	.00013279	-.00003236	.00025328	.00119139	.00182504	.0011763	.00097906	.00938658	-.0000332	.00235256	-.00791985	-.00720735	.00049578	.01063253	-.00174836	.00317055	-.00710515	-.00583943	-.01133087	.00387022	-.00043129	.00402438	-.07262913	.04128813	-.00309496	.02258971	.05235275	-.02525003	.00203517	-.01340484	-.00130971	.00062342	-.00004095	.00050228	-.01189037	.00373833	.01069707
wage_ls_black:_cons	.00200291	-.00089487	.00004176	-.00033803	-4.040e-06	.00020268	-.00004074	.00002679	-.000029	-.00005839	-.00046082	-.00064174	-.00044354	-.0002136	.00062523	-.00003037	-.000332	.00016343	-.00005404	-.00008864	.00040903	.00008104	-.00050541	.00022794	-9.613e-06	.00032524	-.00030583	.00004994	-.00007067	.00083607	-.00309496	.00047197	.000253	-.00246721	.00255037	-.00029984	.00007188	.00008669	.00003392	-3.425e-06	-.00004552	-.0014297	.00149093	.00081098
b4_black:_cons	-.00639943	.00507273	-.00036066	.00139447	.00961644	-.00138656	-.00013548	-.00405205	-.00046259	-.00030562	-.00527602	-.00692263	-.00572331	-.00129121	.02307989	-.00004001	.0000119	-.01147686	-.01330135	-.00196939	.02430163	-.00160829	-.00031122	-.00982995	-.01116187	-.0154339	.00032161	.00019398	.00640215	-.10685985	.02258971	.000253	.04641154	.05793449	-.00617501	-.00078145	-.02276778	.00113618	.00028536	-.00008695	-.00051996	-.01384892	.00012787	.01059048
b1_imm:_cons	-1.4819169	.28461543	.0022797	.48382182	.13534408	-.00618447	-.00442816	-.06143818	-.01262683	-.00801538	-.1081956	-.15551848	-.12613447	.02967986	.31481531	.01352899	.01118078	-.20717915	-.23221254	.15268218	.30937785	.0059186	-.01154166	-.22284371	-.27784578	.5709457	-.0416957	-.01204644	-.19633428	-.14706152	.05235275	-.00246721	.05793449	5.9409663	-1.0412346	-.03438639	-1.9685123	.17086492	-.0460234	-.00003832	-.06190207	.28374544	-.12022142	-.17909227
b3_imm:_cons	.27167905	-.08685011	.00509944	-.08088989	-.02658099	.00474202	.00068036	.01170195	.00241005	.00099974	.00690086	.01373861	.01147711	-.00917447	-.04134757	-.00356104	-.00997914	.04028714	.04076517	-.03033499	-.05051522	-.00356851	.00049289	.04280727	.05378311	-.07474434	.01315394	.00065977	.02500665	.03134096	-.02525003	.00255037	-.00617501	-1.0412346	.32174118	-.01275628	.30970834	-.03284208	.01636945	-.0010223	.01031817	-.01897094	-.02390494	.02620429
wage_hs_imm:_cons	.00586698	.00429845	-.00090122	-.00291226	-.0004871	-.00006736	.00001888	.00016915	.00002456	.00010273	.00234856	.00263667	.00223232	.00078245	-.00477966	.00020967	.00106206	.00094669	.0014518	-.00037201	-.00264301	.00031154	.00012841	.00113763	.00115329	-.00710219	-.00080797	.00034475	.00256605	-.00017685	.00203517	-.00029984	-.00078145	-.03438639	-.01275628	.00321158	.01508542	-.00019846	-.00098836	.00015834	.0001937	.0005854	-.00155423	-.0014827
b0_imm:_cons	.47325232	-.08076863	-.00178293	-.16157512	-.04989369	.00404092	.00143905	.02260042	.00438769	.0029252	.04320385	.06117088	.04800111	-.00728973	-.10790552	-.0052796	-.00193044	.06808352	.07879117	-.0505599	-.10268291	-.00233793	.00360027	.07453913	.0932153	-.18942536	.01210735	.00408856	.06637992	.0507579	-.01340484	.00007188	-.02276778	-1.9685123	.30970834	.01508542	.68124908	-.05725579	.01383885	.00015751	.02210676	-.11500149	.04823229	.06319011
b5_imm:_cons	-.02002687	.00693733	-.00016647	.00472709	.0145728	-.00382834	.00020741	-.00705297	-.00067679	-.00063941	-.0095128	-.0128358	-.01081606	-.00087776	.00880091	.00238929	-.00093539	-.00580406	-.00853798	-.00216116	.01677865	.00112739	-.00098868	-.00807394	-.01031741	.01958829	-.00553307	.00017171	-.00601647	-.00028616	-.00130971	.00008669	.00113618	.17086492	-.03284208	-.00019846	-.05725579	.02727642	-.00746992	-.00008589	-.01037328	.08263929	-.05979368	-.04277516
b7_imm:_cons	.00194596	-.00392094	.0004927	.00040213	-.00551977	.00154623	-.00005966	.0025142	.00023742	.0002205	.00254656	.00354923	.00319047	6.743e-06	.00211024	-.00099568	.00029579	-.0003373	.00034978	.00095313	-.0029708	-.00078244	.00001712	.00189834	.00261038	-.00515808	.00227016	-.00017537	.00161694	-.00148576	.00062342	.00003392	.00028536	-.0460234	.01636945	-.00098836	.01383885	-.00746992	.00404896	-.00024341	.00245474	-.02303542	.0181743	.01243442
wage_ls_imm:_cons	-.00025146	.00039004	-.00007022	.00002087	.00010436	-.00011726	5.898e-06	6.358e-06	3.999e-07	4.359e-06	.00016713	.00018653	.00014417	.00006108	-.0007334	.00003154	.00002467	.00030125	.00033229	.00003896	-.00047966	.00006887	.00005108	.00012036	.00011698	.00016001	-.00013522	.00001725	-.00005492	.00020907	-.00004095	-3.425e-06	-.00008695	-.00003832	-.0010223	.00015834	.00015751	-.00008589	-.00024341	.00004893	.00007332	-.00022762	.00024872	.00005797
b4_imm:_cons	.00682442	-.0018509	-9.047e-06	-.00196805	-.00604995	.00181034	-.00010958	.00285647	.00022917	.00023694	.00365439	.00493779	.00404098	.00059818	-.00438009	-.00090827	.00027223	.0026752	.00379811	.00100368	-.00558904	-.00048841	.00036167	.00265311	.00349605	-.00658022	.0020138	-.00007939	.00206817	.0002006	.00050228	-.00004552	-.00051996	-.06190207	.01031817	.0001937	.02210676	-.01037328	.00245474	.00007332	.00420463	-.03146329	.02199932	.0167043
endog_amen:_cons	-.03008364	-.01406213	.00483613	.00934588	-.02051071	-.00854195	.00330048	.00480891	-.00367573	-.00695005	-.09247871	-.12362429	-.09846701	.02665898	-.11527709	.0337172	-.02243211	.03513887	.00939568	.03542913	-.08253142	.03702443	-.02434872	.01301813	-.01684995	.0642415	-.01956993	.00097353	-.02123078	.05243064	-.01189037	-.0014297	-.01384892	.28374544	-.01897094	.0005854	-.11500149	.08263929	-.02303542	-.00022762	-.03146329	2.3128233	-1.4087794	-1.3084001
am_y:_cons	.03788076	-.02044409	-.00342964	-.00657487	.0182319	-.01288054	-.0023452	-.00307885	.00223587	.00365411	.043164	.06125834	.04720912	-.01443829	.07043449	-.01601681	.01364012	-.02715211	-.01347532	-.0065114	.01884241	-.01441241	.00874227	-.000856	.01080797	-.04411079	.01491675	-.00107475	.01336801	-.01135682	.00373833	.00149093	.00012787	-.12022142	-.02390494	-.00155423	.04823229	-.05979368	.0181743	.00024872	.02199932	-1.4087794	1.1668714	.77176791
am0:_cons	.00467547	.01036796	-.00249918	-.00719498	.00665897	.00694809	-.00190158	-.00357122	.00186294	.00409755	.05396222	.07138499	.05710072	-.01580028	.0542662	-.02034977	.01095248	-.01056054	.00497617	-.03008349	.02901975	-.0211848	.01335774	.00651881	.02696773	-.02927437	.01081698	-.00074811	.01118782	-.03777603	.01069707	.00081098	.01059048	-.17909227	.02620429	-.0014827	.06319011	-.04277516	.01243442	.00005797	.0167043	-1.3084001	.77176791	.81184384
