# Supplementary material for: The role amenities play in spatial sorting of migrants and their impact on welfare: Evidence from China
Source: PLoS One. 2023 Feb 16;18(2):e0281669. doi: 10.1371/journal.pone.0281669 (PMC9934390; doi:10.1371/journal.pone.0281669)
Supplement: S1 File — (ZIP) [file pone.0281669.s002.zip › S2_replication/S2_replication_data_and_program/readme.txt]

Replication Files for "The Role and Welfare Impact of Amenities on the Spatial Sorting of Migrants: Evidence from China" 

To run results done in stata please run: replication.do

To run results done in matlab please run welfare_calc_all.m

matlab version: r2021a

stata version: 14.2

Other versions of the software may have compatibility problems
