# Supplementary material for: The role amenities play in spatial sorting of migrants and their impact on welfare: Evidence from China
Source: PLoS One. 2023 Feb 16;18(2):e0281669. doi: 10.1371/journal.pone.0281669 (PMC9934390; doi:10.1371/journal.pone.0281669)
Supplement: S1 File — (ZIP) [file pone.0281669.s002.zip › S2_replication/S2_replication_data_and_program/replication.do]

*========TABLE1======== 
set more off
use data,clear
su ln* wjt_hs wjt_ls rjt WRLURI_msa unaval_msa

*========TABLE2======== 
use table2_Share_of_high_skill_labor_migrants,clear
list

use table2_Share_of_high_skill_labor_residents,clear
list

use table2_Share_of_migrants,clear
list

*========Fig2======== 
set more off
use fig2data,clear
reg highskillshare lncitysize if bp==4&year==2000 
reg highskillshare lncitysize if bp==4&year==2005 
reg highskillshare lncitysize if bp==4&year==2010 
reg highskillshare lncitysize if bp==4&year==2015 

twoway(scatter highskillshare lncitysize , xaxis(1) xtitle(Ln City Size,size(medium)) ///
       ytitle("Share of High Skill Workers",size(medium)) mcolor(gs10) mlw(medthin) msize(vsmall) mfc("none") mlabel() mlabsize(vsmall) mlabpos(12) scheme(s1mono) legend(off)) ///
      (lfit highskillshare lncitysize,lcolor(black) lwidth(vthin) legend(off)), ///
	   by(year,legend(off) note("")) 
graph export Fig2.tif,replace width(1120) height(814)

*========Fig3======== 
set more off
use fig3data,clear

reg lnavewage lncitysize if bp==4&year==2000 &!missing(lnavewage)&!missing(lncitysize)
reg lnavewage lncitysize if bp==4&year==2005 &!missing(lnavewage)&!missing(lncitysize)
reg lnavewage lncitysize if bp==4&year==2010 &!missing(lnavewage)&!missing(lncitysize)
reg lnavewage lncitysize if bp==4&year==2015 &!missing(lnavewage)&!missing(lncitysize)

twoway(scatter lnavewage lncitysize , xaxis(1) xtitle(Ln City Size,size(medium)) ///
       ytitle("Ln Wage",size(medium))   mcolor(gs10) mlw(medthin) msize(vsmall) mfc("none") mlabel() mlabsize(vsmall) mlabpos(6) scheme(s1mono) legend(off)) ///
      (lfit lnavewage lncitysize,lcolor(black) lwidth(vthin) legend(off)), ///
	   by(year,legend(off) note("")) 
graph export Fig3.tif,replace width(1120) height(814)		

*========Fig4======== 
set more off
use fig4data,clear

reg skillpremium lncitysize if bp==3&year==2005 &!missing(skillpremium)&!missing(lncitysize)
reg skillpremium lncitysize if bp==3&year==2010 &!missing(skillpremium)&!missing(lncitysize)
reg skillpremium lncitysize if bp==3&year==2015 &!missing(skillpremium)&!missing(lncitysize)

twoway(scatter skillpremium lncitysize , xaxis(1) xtitle(Ln City Size,size(medium)) ///
       ytitle("Skill Premium",size(medium)) mcolor(gs10) mlw(medthin) msize(vsmall) mfc("none") mlabel() mlabsize(vsmall) mlabpos(6) scheme(s1mono) legend(off)) ///
      (lfit skillpremium lncitysize,lcolor(black) lwidth(vthin) legend(off)), ///
	   by(year,legend(off) note("")) 
graph export Fig4.tif,replace	width(1120) height(814)

*========Fig5======== 
set more off
use fig5data,clear

reg rjt lncitysize if bp==4&year==2000 
reg rjt lncitysize if bp==4&year==2005 
reg rjt lncitysize if bp==4&year==2010 
reg rjt lncitysize if bp==4&year==2015 

twoway(scatter rjt lncitysize , xaxis(1) xtitle(Ln City Size,size(medium)) ///
       ytitle("Ln Rent",size(medium)) mcolor(gs10) mlw(medthin) msize(vsmall) mfc("none") mlabel() mlabsize(vsmall) mlabpos(6) scheme(s1mono) legend(off)) ///
      (lfit rjt lncitysize,lcolor(black) lwidth(vthin) legend(off)), ///
	   by(year,legend(off) note("")) 
graph export Fig5.tif,replace width(1120) height(814)		

*========Fig6======== 

use fig6data,clear

reg s2.ln_col_ratio l2.ln_col_ratio if bp==3 [aw=ww]

scatter s2.ln_col_ratio l2.ln_col_ratio if bp==3 , ///
	scheme(s2mono) graphregion(c(white)) ///
	text(-3 -.5 " {&beta}=-0.48" "  (0.027)" "R{superscript:2}=0.6" , linegap(1.5) size(large)) ///
	xtitle("Ln High Skill Employment Ratio, 2005" ,size(large)) ///
	ytitle("{&Delta} Ln High Skill " "Employment Ratio2005-2015",size(large)) mcolor(gs10) mlw(medthin) msize(small) mfc(gs10) msymbol(s ) yscale(titlegap(3)) xscale(titlegap(2)) ///
||lfit s2.ln_col_ratio l2.ln_col_ratio if bp==3  ,lcolor(black) lwidth(thin) lpattern(solid) legend(off) ///  
||scatter s2.ln_col_ratio l2.ln_col_ratio if bp==3 & city_label~=. & year==3, ms(none) mlabsize(small)  mlabgap(2) mlabcolor(black) mlabel() legend(off) 
graph export Fig6a.tif,replace

*----------
reg s2.rentg s2.ln_col_ratio if bp==3 [aw=ww]

scatter s2.rentg s2.ln_col_ratio if bp==3 , ///
	scheme(s2mono) graphregion(c(white)) ///
	text(-1.5 3.5 " {&beta}=-0.07" "  (0.043)" " R{superscript:2}=0.01" , linegap(1.5) size(large)) ///
	xtitle("{&Delta} Ln High Skill Employment Ratio, 2005-2015",size(large) ) ///
	ytitle("{&Delta} Ln Rent 2005-2015",size(large)) mcolor(gs10) mlw(medthin) msize(small) mfc(gs10) msymbol(s ) yscale(titlegap(3)) xscale(titlegap(2)) ///
||lfit s2.rentg s2.ln_col_ratio if bp==3  ,lcolor(black) lwidth(thin) lpattern(solid) legend(off) ///  
||scatter s2.rentg s2.ln_col_ratio if bp==3 & city_label~=. & year==3, ms(none) mlabsize(small)  mlabcolor(black) mlabel() legend(off) 
graph export Fig6b.tif,replace

*---------------
reg s2.wage1 s2.ln_col_ratio if bp==3 [aw=ww]

scatter s2.wage1 s2.ln_col_ratio if bp==3 , ///
	scheme(s2mono) graphregion(c(white)) ///
	text(.6 3.5 "{&beta}=0.04" "  (0.018)" "R{superscript:2}=0.03", linegap(1.5) size(large)) ///
	xtitle("{&Delta} Ln High Skill Employment Ratio, 2005-2015",size(large)) ///
	ytitle("{&Delta} Ln High Skill Wage 2005-2015",size(large)) mcolor(gs10) mlw(medthin) msize(small) mfc(gs10) msymbol(s ) yscale(titlegap(3)) xscale(titlegap(2)) ///
||lfit s2.wage1 s2.ln_col_ratio if bp==3 [aw=ww] ,lcolor(black) lwidth(thin) lpattern(solid) legend(off) ///
||scatter s2.wage1 s2.ln_col_ratio if bp==3 & city_label~=. & year==3, ms(none) mlabsize(small)   mlabcolor(black) mlabel() legend(off) 

graph export Fig6c.tif,replace

*------------------
reg s2.wage3 s2.ln_col_ratio if bp==3 [aw=ww]

scatter s2.wage3 s2.ln_col_ratio if bp==3 , ///
	scheme(s2mono) graphregion(c(white)) ///
	text(.2 3.5 "{&beta}=0.04" "  (0.020)" "R{superscript:2}=0.02", linegap(1.5) size(large)) ///
	xtitle("{&Delta} Ln High Skill Employment Ratio, 2005-2015",size(large)) ///
	ytitle("{&Delta} Ln Low Skill Wage 2005-2015",size(large)) mcolor(gs10) mlw(medthin) msize(small) mfc(gs10) msymbol(s ) yscale(titlegap(3)) xscale(titlegap(2)) ///
||lfit s2.wage3 s2.ln_col_ratio if bp==3 [aw=ww] ,lcolor(black) lwidth(thin) lpattern(solid)  legend(off) ///
||scatter s2.wage3 s2.ln_col_ratio if bp==3 & city_label~=. & year==3, ms(none) mlabsize(small)   mlabcolor(black) mlabel() legend(off) 

graph export Fig6d.tif,replace


*========TABLE4========
set more off 
*2013
use CMDS2013data,clear
svy:mean houseshare if edulevel>=6
svy:mean houseshare if edulevel<=5

svy:mean housefoodshare if edulevel>=6
svy:mean housefoodshare if edulevel<=5

svy:reg houseshare highskillworker lowskillworker i.citysize ,nocon
svy:reg housefoodshare highskillworker lowskillworker i.citysize ,nocon

*2014
use CMDS2014data,clear

svy:mean houseshare if edulevel>=6
svy:mean houseshare if edulevel<=5

svy:mean housefoodshare if edulevel>=6
svy:mean housefoodshare if edulevel<=5

svy:reg houseshare highskillworker lowskillworker i.citysize ,nocon
svy:reg housefoodshare highskillworker lowskillworker i.citysize ,nocon

*2015
set more off 
use CMDS2015data,clear

svy:mean houseshare if edulevel>=6
svy:mean houseshare if edulevel<=5

svy:mean housefoodshare if edulevel>=6
svy:mean housefoodshare if edulevel<=5

svy:reg houseshare highskillworker lowskillworker i.citysize ,nocon
svy:reg housefoodshare highskillworker lowskillworker i.citysize ,nocon


*========TABLE5&6========
set more off
use data,clear

*Model 1 of Table 5
*no spillovers with bartik labor demand controls
			              gmm (dvert1 -{b1}*dwage1 -{b2}*drent1 -{b3}*_Iyear_3  -{b0}) (dvert3- {b5}*dwage3 -{b6}*drent3  -{b7}*_Iyear_3 -{b4}) ///
 (drent1 -{land_use}*(-1)*ln(((((-1*({b2}/{b1}))*wage_lev1*msa_pop1+(-1*({b6}/{b5}))*wage_lev3*msa_pop3)*lrent_lev)/(rent_lev*((-1*({b2}/{b1}))*lwage_lev1*lmsa_pop1+(-1*({b6}/{b5}))*lwage_lev3*lmsa_pop3))))*WRLURI_msa1 ///
 -{topog}*(-1)*ln(((((-1*({b2}/{b1}))*wage_lev1*msa_pop1+(-1*({b6}/{b5}))*wage_lev3*msa_pop3)*lrent_lev)/(rent_lev*((-1*({b2}/{b1}))*lwage_lev1*lmsa_pop1+(-1*({b6}/{b5}))*lwage_lev3*lmsa_pop3))))*un_z ///
 -({house_elast})*(-1)*ln(((((-1*({b2}/{b1}))*wage_lev1*msa_pop1+(-1*({b6}/{b5}))*wage_lev3*msa_pop3)*lrent_lev)/(rent_lev*((-1*({b2}/{b1}))*lwage_lev1*lmsa_pop1+(-1*({b6}/{b5}))*lwage_lev3*lmsa_pop3)))) -{y3}*_Iyear_3 -{y15}) ///
 (dwage1 -{bar11}*bartik1 -{bar10}*bartik3  -(((1)/{elast_labor})-1)*(ln(((wage_lev3*(msa_pop1^({elast_labor}-1))*(msa_pop3^{elast_labor})*(1)+wage_lev1*(msa_pop3^({elast_labor}-1))*(msa_pop1^{elast_labor})*(1)) ///
    / (wage_lev3*(msa_pop1^({elast_labor}-1))+wage_lev1*(msa_pop3^({elast_labor}-1)))))-ln(((lwage_lev3*(lmsa_pop1^({elast_labor}-1))*(lmsa_pop3^{elast_labor})*(1)+lwage_lev1*(lmsa_pop3^({elast_labor}-1))*(lmsa_pop1^{elast_labor})*(1)) ///
    / (lwage_lev3*(lmsa_pop1^({elast_labor}-1))+lwage_lev1*(lmsa_pop3^({elast_labor}-1)))))) ///
       -({elast_labor}-1)*dlop_pop1  -{y1} -{year_wage11}*_Iyear_3) ///
     (dwage3 -{bar00}*bartik1 -{bar01}*bartik3  -(((1)/{elast_labor})-1)*(ln(((wage_lev3*(msa_pop1^({elast_labor}-1))*(msa_pop3^{elast_labor})*(1)+wage_lev1*(msa_pop3^({elast_labor}-1))*(msa_pop1^{elast_labor})*(1)) ///
    / (wage_lev3*(msa_pop1^({elast_labor}-1))+wage_lev1*(msa_pop3^({elast_labor}-1)))))-ln(((lwage_lev3*(lmsa_pop1^({elast_labor}-1))*(lmsa_pop3^{elast_labor})*(1)+lwage_lev1*(lmsa_pop3^({elast_labor}-1))*(lmsa_pop1^{elast_labor})*(1)) ///
    / (lwage_lev3*(lmsa_pop1^({elast_labor}-1))+lwage_lev1*(lmsa_pop3^({elast_labor}-1)))))) ///
     -({elast_labor}-1)*dlop_pop3   -{y0}  -{year_wage10}*_Iyear_3) ///
 (dblack1 -{b1_black}*dwage1 -{b2_black}*drent1 -{b3_black}*_Iyear_3  -{b0_black}) (dblack3- {b5_black}*dwage3 -{b6_black}*drent3  -{b7_black}*_Iyear_3 -{b4_black}) ///
 (dimm1 -{b1_imm}*dwage1 -{b2_imm}*drent1 -{b3_imm}*_Iyear_3 -{b0_imm}) (dimm3- {b5_imm}*dwage3 -{b6_imm}*drent3  -{b7_imm1}*_Iyear_3 -{b4_imm}) ///
if  noimm==0 & noblack==0, /// 
  inst(1: bartik1 bartik3 _Iyear_3 bar1_land bar3_land  bar3_wr bar1_wr ) ///
  inst(2: bartik1 bartik3 _Iyear_3 bar1_land bar3_land  bar3_wr bar1_wr ) ///
  inst(3: bartik1 bartik3 _Iyear_3 bar1_land bar3_land  bar3_wr bar1_wr ) ///
  inst(4: bartik1 bartik3 _Iyear_3 bar1_land bar3_land  bar3_wr bar1_wr ) ///
  inst(5: bartik1 bartik3 _Iyear_3 bar1_land bar3_land  bar3_wr bar1_wr ) ///
  inst(6: bartik1 bartik3 _Iyear_3 bar1_land bar3_land  bar3_wr bar1_wr ) ///
  inst(7: bartik1 bartik3 _Iyear_3 bar1_land bar3_land  bar3_wr bar1_wr ) ///
  inst(8: bartik1 bartik3 _Iyear_3 bar1_land bar3_land  bar3_wr bar1_wr ) ///
  inst(9: bartik1 bartik3 _Iyear_3 bar1_land bar3_land  bar3_wr bar1_wr  ) ///
    winitial(identity) vce(cluster citycode) from(elast_labor .4  b1 4 b2 -.41 b5 9.97 b6 -2.41)

estat overid

	
	
set more off
	*Model 2 of Table 5			
*calibrate expenditure share
			              gmm (dvert1 -{b1}*(dwage1 -.63*drent1) -{b3}*_Iyear_3  -{b0}) (dvert3- {b5}*(dwage3 -.63*drent3)  -{b7}*_Iyear_3 -{b4}) ///
 (drent1 -{land_use}*(-1)*ln((((((.63))*wage_lev1*msa_pop1+((.63))*wage_lev3*msa_pop3)*lrent_lev)/(rent_lev*(((.63))*lwage_lev1*lmsa_pop1+((.63))*lwage_lev3*lmsa_pop3))))*WRLURI_msa1 ///
 -{topog}*(-1)*ln((((((.63))*wage_lev1*msa_pop1+((.63))*wage_lev3*msa_pop3)*lrent_lev)/(rent_lev*(((.63))*lwage_lev1*lmsa_pop1+((.63))*lwage_lev3*lmsa_pop3))))*un_z ///
 -({house_elast})*(-1)*ln((((((.63))*wage_lev1*msa_pop1+((.63))*wage_lev3*msa_pop3)*lrent_lev)/(rent_lev*(((.63))*lwage_lev1*lmsa_pop1+((.63))*lwage_lev3*lmsa_pop3)))) -{y3}*_Iyear_3 -{y15}) ///
 (dwage1 -{bar11}*bartik1 -{bar10}*bartik3  -(((1)/{elast_labor})-1)*(ln(((wage_lev3*(msa_pop1^({elast_labor}-1))*(msa_pop3^{elast_labor})*(1)+wage_lev1*(msa_pop3^({elast_labor}-1))*(msa_pop1^{elast_labor})*(1)) ///
    / (wage_lev3*(msa_pop1^({elast_labor}-1))+wage_lev1*(msa_pop3^({elast_labor}-1)))))-ln(((lwage_lev3*(lmsa_pop1^({elast_labor}-1))*(lmsa_pop3^{elast_labor})*(1)+lwage_lev1*(lmsa_pop3^({elast_labor}-1))*(lmsa_pop1^{elast_labor})*(1)) ///
    / (lwage_lev3*(lmsa_pop1^({elast_labor}-1))+lwage_lev1*(lmsa_pop3^({elast_labor}-1)))))) ///
       -({elast_labor}-1)*dlop_pop1  -{y1} -{year_wage11}*_Iyear_3) ///
     (dwage3 -{bar00}*bartik1 -{bar01}*bartik3  -(((1)/{elast_labor})-1)*(ln(((wage_lev3*(msa_pop1^({elast_labor}-1))*(msa_pop3^{elast_labor})*(1)+wage_lev1*(msa_pop3^({elast_labor}-1))*(msa_pop1^{elast_labor})*(1)) ///
    / (wage_lev3*(msa_pop1^({elast_labor}-1))+wage_lev1*(msa_pop3^({elast_labor}-1)))))-ln(((lwage_lev3*(lmsa_pop1^({elast_labor}-1))*(lmsa_pop3^{elast_labor})*(1)+lwage_lev1*(lmsa_pop3^({elast_labor}-1))*(lmsa_pop1^{elast_labor})*(1)) ///
    / (lwage_lev3*(lmsa_pop1^({elast_labor}-1))+lwage_lev1*(lmsa_pop3^({elast_labor}-1)))))) ///
     -({elast_labor}-1)*dlop_pop3   -{y0}  -{year_wage10}*_Iyear_3) ///
 (dblack1 -{b1_black}*(dwage1 -.63*drent1) -{b3_black}*_Iyear_3  -{b0_black}) (dblack3- {b5_black}*(dwage3 -.63*drent3)  -{b7_black}*_Iyear_3 -{b4_black}) ///
 (dimm1 -{b1_imm}*(dwage1 -.63*drent1) -{b3_imm}*_Iyear_3 -{b0_imm}) (dimm3- {b5_imm}*(dwage3 -.63*drent3)  -{b7_imm1}*_Iyear_3 -{b4_imm}) ///
if  noimm==0 & noblack==0, /// 
  inst(1: bartik1 bartik3 _Iyear_3 bar1_land bar3_land  bar3_wr bar1_wr ) ///
  inst(2: bartik1 bartik3 _Iyear_3 bar1_land bar3_land  bar3_wr bar1_wr ) ///
  inst(3: bartik1 bartik3 _Iyear_3 bar1_land bar3_land  bar3_wr bar1_wr ) ///
  inst(4: bartik1 bartik3 _Iyear_3 bar1_land bar3_land  bar3_wr bar1_wr ) ///
  inst(5: bartik1 bartik3 _Iyear_3 bar1_land bar3_land  bar3_wr bar1_wr ) ///
  inst(6: bartik1 bartik3 _Iyear_3 bar1_land bar3_land  bar3_wr bar1_wr ) ///
  inst(7: bartik1 bartik3 _Iyear_3 bar1_land bar3_land  bar3_wr bar1_wr ) ///
  inst(8: bartik1 bartik3 _Iyear_3 bar1_land bar3_land  bar3_wr bar1_wr ) ///
  inst(9: bartik1 bartik3 _Iyear_3 bar1_land bar3_land  bar3_wr bar1_wr  ) ///
    winitial(identity) vce(cluster citycode) from(elast_labor .4  b1 4  b5 9.97)

estat overid


set more off
	*Model 3 of Table 5			
*calibrate expenditure share
		gmm (dvert1 -{b1}*(dwage1-.63*drent1) -{b3}*_Iyear_3 -{wage_hs}*amen_index -{b0}) (dvert3- {b5}*(dwage3- .63*drent3) -{b7}*_Iyear_3 -{wage_ls}*amen_index  -{b4}) ///
 	(drent1 -{land_use}*(-1)*ln(((((.63)*wage_lev1*msa_pop1+(.63)*wage_lev3*msa_pop3)*lrent_lev)/(rent_lev*((.63)*lwage_lev1*lmsa_pop1+(.63)*lwage_lev3*lmsa_pop3))))*WRLURI_msa1 ///
 -{topog}*(-1)*ln(((((.63)*wage_lev1*msa_pop1+(.63)*wage_lev3*msa_pop3)*lrent_lev)/(rent_lev*((.63)*lwage_lev1*lmsa_pop1+(.63)*lwage_lev3*lmsa_pop3))))*un_z ///
 -({house_elast})*(-1)*ln(((((.63)*wage_lev1*msa_pop1+(.63)*wage_lev3*msa_pop3)*lrent_lev)/(rent_lev*((.63)*lwage_lev1*lmsa_pop1+(.63)*lwage_lev3*lmsa_pop3)))) -{y3}*_Iyear_3 -{y15}) ///
 (dwage1 -{bar11}*bartik1 -{bar10}*bartik3 -{demand1}*dlop_pop1-{demand10}*dlop_pop3-{year_wage11}*_Iyear_3 -{bb1}) ///
 (dwage3 -{bar00}*bartik1 -{bar01}*bartik3 -{demand01}*dlop_pop1-{demand00}*dlop_pop3-{year_wage00}*_Iyear_3 -{bb0}) ///
 (dblack1 -{b1_black}*(dwage1-.63*drent1) -{b3_black}*_Iyear_3 -{wage_hs_black}*amen_index -{b0_black}) (dblack3- {b5_black}*(dwage3-.63*drent3) -{b7_black}*_Iyear_3 -{wage_ls_black}*amen_index -{b4_black}) ///
 (dimm1 -{b1_imm}*(dwage1-.63*drent1) -{b3_imm}*_Iyear_3 -{wage_hs_imm}*amen_index -{b0_imm}) (dimm3- {b5_imm}*(dwage3-.63*drent3) -{b7_imm}*_Iyear_3 -{wage_ls_imm}*amen_index -{b4_imm}) ///
  (amen_index -{endog_amen}*dcol_ratio -{am_y}*_Iyear_3 -{am0}) ///
 if   noimm==0 & noblack==0, ///
  inst(1: bartik1 bartik3 _Iyear_3 bar1_land bar3_land  bar3_wr bar1_wr ) ///
  inst(2: bartik1 bartik3 _Iyear_3 bar1_land bar3_land  bar3_wr bar1_wr ) ///
  inst(3: bartik1 bartik3 _Iyear_3 bar1_land bar3_land  bar3_wr bar1_wr ) ///
  inst(4: bartik1 bartik3 _Iyear_3 bar1_land bar3_land  bar3_wr bar1_wr ) ///
  inst(5: bartik1 bartik3 _Iyear_3 bar1_land bar3_land  bar3_wr bar1_wr ) ///
  inst(6: bartik1 bartik3 _Iyear_3 bar1_land bar3_land  bar3_wr bar1_wr ) ///
  inst(7: bartik1 bartik3 _Iyear_3 bar1_land bar3_land  bar3_wr bar1_wr ) ///
  inst(8: bartik1 bartik3 _Iyear_3 bar1_land bar3_land  bar3_wr bar1_wr ) ///
  inst(9: bartik1 bartik3 _Iyear_3 bar1_land bar3_land  bar3_wr bar1_wr ) ///
  inst(10: bartik1 bartik3 _Iyear_3 bar1_land bar3_land  bar3_wr bar1_wr) ///
    winitial(identity) vce(cluster citycode)  from(b1 2.3  b5 2.97  topog .01   land_use .01)

estat overid

	*These are the main estimates used through the rest of the paper
	estimates save gmm_cal_final, replace
	matrix cov= get(VCE)
			mat2txt, matrix(cov) saving(cov_gmm_cal.txt) replace
			


set more off			              
*Model 4 of Table 5	
	*amenity index
	gmm (dvert1 -{b1}*dwage1 -{b2}*drent1 -{b3}*_Iyear_3 -{wage_hs}*amen_index -{b0}) (dvert3- {b5}*dwage3 -{b6}*drent3 -{b7}*_Iyear_3 -{wage_ls}*amen_index -{b4}) ///
 	(drent1 -{land_use}*(-1)*ln(((((-1*({b2}/{b1}))*wage_lev1*msa_pop1+(-1*({b6}/{b5}))*wage_lev3*msa_pop3)*lrent_lev)/(rent_lev*((-1*({b2}/{b1}))*lwage_lev1*lmsa_pop1+(-1*({b6}/{b5}))*lwage_lev3*lmsa_pop3))))*WRLURI_msa1 ///
 -{topog}*(-1)*ln(((((-1*({b2}/{b1}))*wage_lev1*msa_pop1+(-1*({b6}/{b5}))*wage_lev3*msa_pop3)*lrent_lev)/(rent_lev*((-1*({b2}/{b1}))*lwage_lev1*lmsa_pop1+(-1*({b6}/{b5}))*lwage_lev3*lmsa_pop3))))*un_z ///
 -({house_elast})*(-1)*ln(((((-1*({b2}/{b1}))*wage_lev1*msa_pop1+(-1*({b6}/{b5}))*wage_lev3*msa_pop3)*lrent_lev)/(rent_lev*((-1*({b2}/{b1}))*lwage_lev1*lmsa_pop1+(-1*({b6}/{b5}))*lwage_lev3*lmsa_pop3)))) -{y3}*_Iyear_3 -{y15}) ///
 (dwage1 -{bar11}*bartik1 -{bar10}*bartik3 -{demand1}*dlop_pop1-{demand10}*dlop_pop3-{year_wage11}*_Iyear_3 -{bb1}) ///
 (dwage3 -{bar00}*bartik1 -{bar01}*bartik3 -{demand01}*dlop_pop1-{demand00}*dlop_pop3-{year_wage00}*_Iyear_3 -{bb0}) ///
 (dblack1 -{b1_black}*dwage1 -{b2_black}*drent1 -{b3_black}*_Iyear_3 -{wage_hs_black}*amen_index -{b0_black}) (dblack3- {b5_black}*dwage3 -{b6_black}*drent3 -{b7_black}*_Iyear_3 -{wage_ls_black}*amen_index -{b4_black}) ///
 (dimm1 -{b1_imm}*dwage1 -{b2_imm}*drent1 -{b3_imm}*_Iyear_3 -{wage_hs_imm}*amen_index -{b0_imm}) (dimm3- {b5_imm}*dwage3 -{b6_imm}*drent3 -{b7_imm}*_Iyear_3 -{wage_ls_imm}*amen_index -{b4_imm}) ///
 (amen_index-{endog_amen}*dcol_ratio-{am_y}*_Iyear_3  -{am0}) ///
 if   noimm==0 & noblack==0, ///
  inst(1: bartik1 bartik3 _Iyear_3 bar1_land bar3_land  bar3_wr bar1_wr ) ///
  inst(2: bartik1 bartik3 _Iyear_3 bar1_land bar3_land  bar3_wr bar1_wr ) ///
  inst(3: bartik1 bartik3 _Iyear_3 bar1_land bar3_land  bar3_wr bar1_wr ) ///
  inst(4: bartik1 bartik3 _Iyear_3 bar1_land bar3_land  bar3_wr bar1_wr ) ///
  inst(5: bartik1 bartik3 _Iyear_3 bar1_land bar3_land  bar3_wr bar1_wr ) ///
  inst(6: bartik1 bartik3 _Iyear_3 bar1_land bar3_land  bar3_wr bar1_wr ) ///
  inst(7: bartik1 bartik3 _Iyear_3 bar1_land bar3_land  bar3_wr bar1_wr ) ///
  inst(8: bartik1 bartik3 _Iyear_3 bar1_land bar3_land  bar3_wr bar1_wr ) ///
  inst(9: bartik1 bartik3 _Iyear_3 bar1_land bar3_land  bar3_wr bar1_wr ) ///
  inst(10: bartik1 bartik3 _Iyear_3 bar1_land bar3_land  bar3_wr bar1_wr) ///
    winitial(identity) vce(cluster citycode) from(b1 4.3 b2 -1.41 b5 3.97 b6 -2.41 topog .01   land_use .01)

estat overid


*========TABLE7&8========

use data,clear

estimates use gmm_cal_final
gen prod_hs_all=wage1-_b[/demand1]*ln(msa_pop1)- (_b[/demand10])*ln(msa_pop3)
gen prod_ls_all=wage3-_b[/demand01]*ln(msa_pop1)- (_b[/demand00])*ln(msa_pop3)
replace amen_index=0 if year==1 
gen amen1exog=(vert1-_b[/b1]*wage1+_b[/b1]*rentg*.63-_b[/wage_hs]*amen_index)/_b[/b1]
gen amen3exog=(vert3-_b[/b5]*wage3+_b[/b5]*rentg*.63-_b[/wage_ls]*amen_index)/_b[/b5]
xtset citycode year
gen dprod1=s2.prod_hs_all
gen dprod3=s2.prod_ls_all
reg s2.amen1e s2.amen3e if bp==3 
reg dwage1 dwage3 if year==3 & bp==3 & amen3e~=.
reg dprod1 dprod3 if bp==3 & amen3e~=.
reg dln_col_ratio s2.real_wage1 s2.real_wage3 if year==3 & bp==3 & amen1e~=. [aw=lpop]
	outreg2 s2.real_wage1 s2.real_wage3 using table8.xls, replace bracket
reg dln_col_ratio dprod1 dprod3 if year==3 & bp==3 & amen1e~=. [aw=lpop]
	outreg2 dprod1 dprod3 using table8.xls, append bracket
reg dln_col_ratio s2.amen1e s2.amen3e if bp==3 & amen1e~=. [aw=lpop]
	outreg2 s2.amen1e s2.amen3e using table8.xls, append bracket
reg dln_col_ratio s2.amen1e s2.amen3e dprod1 dprod3  if bp==3  [aw=lpop]
	outreg2 dprod1 dprod3 s2.amen1e s2.amen3e using table8.xls, append bracket
reg s2.real_wage1 dprod1 dprod3  if year==3 & bp==3 & amen1e~=. [aw=lpop]
	outreg2 dprod1 dprod3 using table8.xls, append bracket
reg s2.real_wage3 dprod1 dprod3  if year==3 & bp==3 & amen1e~=. [aw=lpop]
	outreg2 dprod1 dprod3 using table8.xls, append bracket
	
