# Supplementary material for: The role amenities play in spatial sorting of migrants and their impact on welfare: Evidence from China
Source: PLoS One. 2023 Feb 16;18(2):e0281669. doi: 10.1371/journal.pone.0281669 (PMC9934390; doi:10.1371/journal.pone.0281669)
Supplement: S1 File — (ZIP) [file pone.0281669.s002.zip › S2_replication/S2_replication_data_and_program/table10/welfare_calculation_15.m]

function [ output, deriv ] = welfare_calculation_15( wage_year, rent_year, amen_year, col_share_year, resort_only, msa_mle, z_unique, z_unique_col, bij, bij_col, dij, dij_col, N, N_col )

year=[];

load welfare_vars_amen


amen_nocol80=[amen0(year==amen_year) amen0black(year==amen_year) amen0imm(year==amen_year)];

amen_col80=[amen1(year==amen_year) amen1black(year==amen_year) amen1imm(year==amen_year)];

wage_col80=wage1(year==wage_year);

wage_nocol80=wage0(year==wage_year);

rent80=rentgrs(year==rent_year);


msa_pop_nocol80=msa_pop0(year==col_share_year);

msa_pop_col80=msa_pop1(year==col_share_year);


pop80_nocol=sum(msa_pop0(year==1));

pop80_col=sum(msa_pop1(year==1));

msa_census=msa(year==1);


amen_nocol_clean=zeros(size(msa_mle,1),3);

amen_col_clean=amen_nocol_clean;

wage_col_clean=zeros(size(msa_mle,1),1);

wage_nocol_clean=wage_col_clean;

rent_clean=wage_col_clean;

pop_nocol_clean=wage_col_clean;

pop_col_clean=wage_col_clean;

for i=1:size(msa_mle,1)
    
amen_nocol_clean(i,:)=amen_nocol80(msa_mle(i,1)==msa_census,:);

amen_col_clean(i,:)=amen_col80(msa_mle(i,1)==msa_census,:);
wage_col_clean(i)=wage_col80(msa_mle(i,1)==msa_census,:);
wage_nocol_clean(i)=wage_nocol80(msa_mle(i,1)==msa_census,:);
rent_clean(i)=rent80(msa_mle(i,1)==msa_census,:);
pop_nocol_clean(i)=msa_pop_nocol80(msa_mle(i,1)==msa_census,:);
pop_col_clean(i)=msa_pop_col80(msa_mle(i,1)==msa_census,:);
end


beta_state_low=[2.858 0.109];

beta_state_high=[3.854 -0.358];


beta_div_low=[1.974 0.303];


beta_div_high=[1.161 0.626];


bb_birth=repmat(z_unique(:,1:2)*beta_state_low',1,size(bij,2)).*bij;


bb_birth_col=repmat(z_unique_col(:,1:2)*beta_state_high',1,size(bij_col,2)).*bij_col;

dd_birth=repmat(z_unique(:,1:2)*beta_div_low',1,size(dij,2)).*dij;

dd_birth_col=repmat(z_unique_col(:,1:2)*beta_div_high',1,size(dij_col,2)).*dij_col;


birth=bb_birth+dd_birth;

birth_col=bb_birth_col+dd_birth_col;


if resort_only==0 
[output]=welfare_15(birth_col, birth, z_unique, z_unique_col, [wage_nocol_clean wage_col_clean], rent_clean, N, N_col,amen_nocol_clean, amen_col_clean,pop_nocol_clean,pop_col_clean);
[deriv]=welfare_derivative_15(birth_col, birth, z_unique, z_unique_col,[wage_nocol_clean wage_col_clean], rent_clean, N, N_col,amen_nocol_clean, amen_col_clean, pop_nocol_clean,pop_col_clean);
end

if resort_only==1
 
[output]=welfare_15(birth_col, birth, z_unique, z_unique_col, [wage_nocol_clean wage_col_clean], rent_clean, N, N_col,amen_nocol_clean, amen_col_clean,(pop_nocol_clean/sum(pop_nocol_clean))*pop80_nocol,(pop_col_clean/sum(pop_col_clean))*pop80_col);   
[deriv]=welfare_derivative_15(birth_col, birth, z_unique, z_unique_col,[wage_nocol_clean wage_col_clean], rent_clean, N, N_col,amen_nocol_clean, amen_col_clean,(pop_nocol_clean/sum(pop_nocol_clean))*pop80_nocol,(pop_col_clean/sum(pop_col_clean))*pop80_col);


end


end
