# Supplementary material for: The role amenities play in spatial sorting of migrants and their impact on welfare: Evidence from China
Source: PLoS One. 2023 Feb 16;18(2):e0281669. doi: 10.1371/journal.pone.0281669 (PMC9934390; doi:10.1371/journal.pone.0281669)
Supplement: S1 File — (ZIP) [file pone.0281669.s002.zip › S2_replication/S2_replication_data_and_program/table8.txt]

	(1)	(2)	(3)	(4)	(5)	(6)
VARIABLES	dln_col_ratio	dln_col_ratio	dln_col_ratio	dln_col_ratio	S2.real_wage1	S2.real_wage3
S2.real_wage1	0.0239
	[0.284]
S2.real_wage3	0.303
	[0.311]
dprod1		1.723***		1.648***	0.794***	0.470***
		[0.188]		[0.189]	[0.0828]	[0.0795]
dprod3		-2.032***		-1.895***	-0.137*	0.234***
		[0.172]		[0.183]	[0.0748]	[0.0718]
S2.amen1exog			-0.158***	-0.0816*
			[0.0600]	[0.0483]
S2.amen3exog			-0.0392*	-0.00782
			[0.0207]	[0.0170]
Constant	1.140***	0.957***	1.066***	0.826***	-0.128	-0.0127
	[0.104]	[0.177]	[0.0759]	[0.184]	[0.0811]	[0.0779]
Observations	234	234	234	234	282	282
R-squared	0.017	0.423	0.102	0.437	0.249	0.179
Standard errors in brackets
*** p<0.01, ** p<0.05, * p<0.1
