# Supplementary material for: The role amenities play in spatial sorting of migrants and their impact on welfare: Evidence from China
Source: PLoS One. 2023 Feb 16;18(2):e0281669. doi: 10.1371/journal.pone.0281669 (PMC9934390; doi:10.1371/journal.pone.0281669)
Supplement: S1 File — (ZIP) [file pone.0281669.s002.zip › S2_replication/S2_replication_data_and_program/table8.xls]

<?xml version="1.0" encoding="US-ASCII" standalone="yes"?><?mso-application progid="Excel.Sheet"?><Workbook xmlns="urn:schemas-microsoft-com:office:spreadsheet" xmlns:o="urn:schemas-microsoft-com:office:office" xmlns:x="urn:schemas-microsoft-com:office:excel" xmlns:ss="urn:schemas-microsoft-com:office:spreadsheet" xmlns:html="http://www.w3.org/TR/REC-html40"><DocumentProperties xmlns="urn:schemas-microsoft-com:office:office"><Author></Author><LastAuthor></LastAuthor><Created></Created><LastSaved></LastSaved><Company></Company><Version></Version></DocumentProperties><ExcelWorkbook  xmlns="urn:schemas-microsoft-com:office:excel"><ProtectStructure>False</ProtectStructure><ProtectWindows>False</ProtectWindows></ExcelWorkbook><Styles><Style ss:ID="Default" ss:Name="Normal"><Alignment ss:Vertical="Bottom"/><Borders/><Font ss:FontName="Calibri" ss:Size="10"/><Interior/><NumberFormat/><Protection/></Style><Style ss:ID="s1"><Font ss:FontName="Calibri" ss:Bold="1" ss:Size="12"/><NumberFormat/></Style><Style ss:ID="s21"><Alignment ss:Horizontal="Center" ss:Vertical="Bottom"/><NumberFormat/><Font ss:FontName="Calibri" ss:Size="10"/><Borders><Border ss:Position="Top" ss:LineStyle="Continuous" ss:Weight="1"/></Borders></Style><Style ss:ID="s22"><Alignment ss:Horizontal="Center" ss:Vertical="Bottom"/><Font ss:FontName="Calibri" ss:Size="10"/><NumberFormat/></Style><Style ss:ID="s23"><Alignment ss:Horizontal="Center" ss:Vertical="Bottom"/><NumberFormat/><Font ss:FontName="Calibri" ss:Size="10"/><Borders><Border ss:Position="Bottom" ss:LineStyle="Continuous" ss:Weight="1"/></Borders></Style><Style ss:ID="s24"><Font ss:FontName="Calibri" ss:Size="10"/><NumberFormat/></Style><Style ss:ID="s31"><Font ss:FontName="Calibri" ss:Size="10"/><Borders><Border ss:Position="Top" ss:LineStyle="Continuous" ss:Weight="1"/></Borders></Style><Style ss:ID="s32"><Font ss:FontName="Calibri" ss:Size="10"/><Borders/></Style><Style ss:ID="s33"><Font ss:FontName="Calibri" ss:Size="10"/><Borders><Border ss:Position="Bottom" ss:LineStyle="Continuous" ss:Weight="1"/></Borders></Style></Styles><Names></Names><Worksheet ss:Name="Sheet1"><Table ss:ExpandedColumnCount="7" ss:ExpandedRowCount="23" x:FullColumns="1" x:FullRows="1"><Column ss:AutoFitWidth="0" ss:Width="78"/><Column ss:AutoFitWidth="0" ss:Width="58"/><Column ss:AutoFitWidth="0" ss:Width="58"/><Column ss:AutoFitWidth="0" ss:Width="58"/><Column ss:AutoFitWidth="0" ss:Width="58"/><Column ss:AutoFitWidth="0" ss:Width="58"/><Column ss:AutoFitWidth="0" ss:Width="58"/><Row></Row><Row><Cell ss:StyleID="s31"><Data ss:Type="String"></Data></Cell><Cell ss:StyleID="s21"><Data ss:Type="String">(1)</Data></Cell><Cell ss:StyleID="s21"><Data ss:Type="String">(2)</Data></Cell><Cell ss:StyleID="s21"><Data ss:Type="String">(3)</Data></Cell><Cell ss:StyleID="s21"><Data ss:Type="String">(4)</Data></Cell><Cell ss:StyleID="s21"><Data ss:Type="String">(5)</Data></Cell><Cell ss:StyleID="s21"><Data ss:Type="String">(6)</Data></Cell></Row><Row><Cell ss:StyleID="s32"><Data ss:Type="String">VARIABLES</Data></Cell><Cell ss:StyleID="s22"><Data ss:Type="String">dln_col_ratio</Data></Cell><Cell ss:StyleID="s22"><Data ss:Type="String">dln_col_ratio</Data></Cell><Cell ss:StyleID="s22"><Data ss:Type="String">dln_col_ratio</Data></Cell><Cell ss:StyleID="s22"><Data ss:Type="String">dln_col_ratio</Data></Cell><Cell ss:StyleID="s22"><Data ss:Type="String">S2.real_wage1</Data></Cell><Cell ss:StyleID="s22"><Data ss:Type="String">S2.real_wage3</Data></Cell></Row><Row><Cell ss:StyleID="s31"><Data ss:Type="String"></Data></Cell><Cell ss:StyleID="s21"><Data ss:Type="String"></Data></Cell><Cell ss:StyleID="s21"><Data ss:Type="String"></Data></Cell><Cell ss:StyleID="s21"><Data ss:Type="String"></Data></Cell><Cell ss:StyleID="s21"><Data ss:Type="String"></Data></Cell><Cell ss:StyleID="s21"><Data ss:Type="String"></Data></Cell><Cell ss:StyleID="s21"><Data ss:Type="String"></Data></Cell></Row><Row><Cell ss:StyleID="s32"><Data ss:Type="String">S2.real_wage1</Data></Cell><Cell ss:StyleID="s22"><Data ss:Type="String">0.0239</Data></Cell><Cell ss:StyleID="s22"><Data ss:Type="String"></Data></Cell><Cell ss:StyleID="s22"><Data ss:Type="String"></Data></Cell><Cell ss:StyleID="s22"><Data ss:Type="String"></Data></Cell><Cell ss:StyleID="s22"><Data ss:Type="String"></Data></Cell><Cell ss:StyleID="s22"><Data ss:Type="String"></Data></Cell></Row><Row><Cell ss:StyleID="s32"><Data ss:Type="String"></Data></Cell><Cell ss:StyleID="s22"><Data ss:Type="String">[0.284]</Data></Cell><Cell ss:StyleID="s22"><Data ss:Type="String"></Data></Cell><Cell ss:StyleID="s22"><Data ss:Type="String"></Data></Cell><Cell ss:StyleID="s22"><Data ss:Type="String"></Data></Cell><Cell ss:StyleID="s22"><Data ss:Type="String"></Data></Cell><Cell ss:StyleID="s22"><Data ss:Type="String"></Data></Cell></Row><Row><Cell ss:StyleID="s32"><Data ss:Type="String">S2.real_wage3</Data></Cell><Cell ss:StyleID="s22"><Data ss:Type="String">0.303</Data></Cell><Cell ss:StyleID="s22"><Data ss:Type="String"></Data></Cell><Cell ss:StyleID="s22"><Data ss:Type="String"></Data></Cell><Cell ss:StyleID="s22"><Data ss:Type="String"></Data></Cell><Cell ss:StyleID="s22"><Data ss:Type="String"></Data></Cell><Cell ss:StyleID="s22"><Data ss:Type="String"></Data></Cell></Row><Row><Cell ss:StyleID="s32"><Data ss:Type="String"></Data></Cell><Cell ss:StyleID="s22"><Data ss:Type="String">[0.311]</Data></Cell><Cell ss:StyleID="s22"><Data ss:Type="String"></Data></Cell><Cell ss:StyleID="s22"><Data ss:Type="String"></Data></Cell><Cell ss:StyleID="s22"><Data ss:Type="String"></Data></Cell><Cell ss:StyleID="s22"><Data ss:Type="String"></Data></Cell><Cell ss:StyleID="s22"><Data ss:Type="String"></Data></Cell></Row><Row><Cell ss:StyleID="s32"><Data ss:Type="String">dprod1</Data></Cell><Cell ss:StyleID="s22"><Data ss:Type="String"></Data></Cell><Cell ss:StyleID="s22"><Data ss:Type="String">1.723***</Data></Cell><Cell ss:StyleID="s22"><Data ss:Type="String"></Data></Cell><Cell ss:StyleID="s22"><Data ss:Type="String">1.648***</Data></Cell><Cell ss:StyleID="s22"><Data ss:Type="String">0.794***</Data></Cell><Cell ss:StyleID="s22"><Data ss:Type="String">0.470***</Data></Cell></Row><Row><Cell ss:StyleID="s32"><Data ss:Type="String"></Data></Cell><Cell ss:StyleID="s22"><Data ss:Type="String"></Data></Cell><Cell ss:StyleID="s22"><Data ss:Type="String">[0.188]</Data></Cell><Cell ss:StyleID="s22"><Data ss:Type="String"></Data></Cell><Cell ss:StyleID="s22"><Data ss:Type="String">[0.189]</Data></Cell><Cell ss:StyleID="s22"><Data ss:Type="String">[0.0828]</Data></Cell><Cell ss:StyleID="s22"><Data ss:Type="String">[0.0795]</Data></Cell></Row><Row><Cell ss:StyleID="s32"><Data ss:Type="String">dprod3</Data></Cell><Cell ss:StyleID="s22"><Data ss:Type="String"></Data></Cell><Cell ss:StyleID="s22"><Data ss:Type="String">-2.032***</Data></Cell><Cell ss:StyleID="s22"><Data ss:Type="String"></Data></Cell><Cell ss:StyleID="s22"><Data ss:Type="String">-1.895***</Data></Cell><Cell ss:StyleID="s22"><Data ss:Type="String">-0.137*</Data></Cell><Cell ss:StyleID="s22"><Data ss:Type="String">0.234***</Data></Cell></Row><Row><Cell ss:StyleID="s32"><Data ss:Type="String"></Data></Cell><Cell ss:StyleID="s22"><Data ss:Type="String"></Data></Cell><Cell ss:StyleID="s22"><Data ss:Type="String">[0.172]</Data></Cell><Cell ss:StyleID="s22"><Data ss:Type="String"></Data></Cell><Cell ss:StyleID="s22"><Data ss:Type="String">[0.183]</Data></Cell><Cell ss:StyleID="s22"><Data ss:Type="String">[0.0748]</Data></Cell><Cell ss:StyleID="s22"><Data ss:Type="String">[0.0718]</Data></Cell></Row><Row><Cell ss:StyleID="s32"><Data ss:Type="String">S2.amen1exog</Data></Cell><Cell ss:StyleID="s22"><Data ss:Type="String"></Data></Cell><Cell ss:StyleID="s22"><Data ss:Type="String"></Data></Cell><Cell ss:StyleID="s22"><Data ss:Type="String">-0.158***</Data></Cell><Cell ss:StyleID="s22"><Data ss:Type="String">-0.0816*</Data></Cell><Cell ss:StyleID="s22"><Data ss:Type="String"></Data></Cell><Cell ss:StyleID="s22"><Data ss:Type="String"></Data></Cell></Row><Row><Cell ss:StyleID="s32"><Data ss:Type="String"></Data></Cell><Cell ss:StyleID="s22"><Data ss:Type="String"></Data></Cell><Cell ss:StyleID="s22"><Data ss:Type="String"></Data></Cell><Cell ss:StyleID="s22"><Data ss:Type="String">[0.0600]</Data></Cell><Cell ss:StyleID="s22"><Data ss:Type="String">[0.0483]</Data></Cell><Cell ss:StyleID="s22"><Data ss:Type="String"></Data></Cell><Cell ss:StyleID="s22"><Data ss:Type="String"></Data></Cell></Row><Row><Cell ss:StyleID="s32"><Data ss:Type="String">S2.amen3exog</Data></Cell><Cell ss:StyleID="s22"><Data ss:Type="String"></Data></Cell><Cell ss:StyleID="s22"><Data ss:Type="String"></Data></Cell><Cell ss:StyleID="s22"><Data ss:Type="String">-0.0392*</Data></Cell><Cell ss:StyleID="s22"><Data ss:Type="String">-0.00782</Data></Cell><Cell ss:StyleID="s22"><Data ss:Type="String"></Data></Cell><Cell ss:StyleID="s22"><Data ss:Type="String"></Data></Cell></Row><Row><Cell ss:StyleID="s32"><Data ss:Type="String"></Data></Cell><Cell ss:StyleID="s22"><Data ss:Type="String"></Data></Cell><Cell ss:StyleID="s22"><Data ss:Type="String"></Data></Cell><Cell ss:StyleID="s22"><Data ss:Type="String">[0.0207]</Data></Cell><Cell ss:StyleID="s22"><Data ss:Type="String">[0.0170]</Data></Cell><Cell ss:StyleID="s22"><Data ss:Type="String"></Data></Cell><Cell ss:StyleID="s22"><Data ss:Type="String"></Data></Cell></Row><Row><Cell ss:StyleID="s32"><Data ss:Type="String">Constant</Data></Cell><Cell ss:StyleID="s22"><Data ss:Type="String">1.140***</Data></Cell><Cell ss:StyleID="s22"><Data ss:Type="String">0.957***</Data></Cell><Cell ss:StyleID="s22"><Data ss:Type="String">1.066***</Data></Cell><Cell ss:StyleID="s22"><Data ss:Type="String">0.826***</Data></Cell><Cell ss:StyleID="s22"><Data ss:Type="String">-0.128</Data></Cell><Cell ss:StyleID="s22"><Data ss:Type="String">-0.0127</Data></Cell></Row><Row><Cell ss:StyleID="s32"><Data ss:Type="String"></Data></Cell><Cell ss:StyleID="s22"><Data ss:Type="String">[0.104]</Data></Cell><Cell ss:StyleID="s22"><Data ss:Type="String">[0.177]</Data></Cell><Cell ss:StyleID="s22"><Data ss:Type="String">[0.0759]</Data></Cell><Cell ss:StyleID="s22"><Data ss:Type="String">[0.184]</Data></Cell><Cell ss:StyleID="s22"><Data ss:Type="String">[0.0811]</Data></Cell><Cell ss:StyleID="s22"><Data ss:Type="String">[0.0779]</Data></Cell></Row><Row><Cell ss:StyleID="s32"><Data ss:Type="String"></Data></Cell><Cell ss:StyleID="s22"><Data ss:Type="String"></Data></Cell><Cell ss:StyleID="s22"><Data ss:Type="String"></Data></Cell><Cell ss:StyleID="s22"><Data ss:Type="String"></Data></Cell><Cell ss:StyleID="s22"><Data ss:Type="String"></Data></Cell><Cell ss:StyleID="s22"><Data ss:Type="String"></Data></Cell><Cell ss:StyleID="s22"><Data ss:Type="String"></Data></Cell></Row><Row><Cell ss:StyleID="s32"><Data ss:Type="String">Observations</Data></Cell><Cell ss:StyleID="s22"><Data ss:Type="String">234</Data></Cell><Cell ss:StyleID="s22"><Data ss:Type="String">234</Data></Cell><Cell ss:StyleID="s22"><Data ss:Type="String">234</Data></Cell><Cell ss:StyleID="s22"><Data ss:Type="String">234</Data></Cell><Cell ss:StyleID="s22"><Data ss:Type="String">282</Data></Cell><Cell ss:StyleID="s22"><Data ss:Type="String">282</Data></Cell></Row><Row><Cell ss:StyleID="s33"><Data ss:Type="String">R-squared</Data></Cell><Cell ss:StyleID="s23"><Data ss:Type="String">0.017</Data></Cell><Cell ss:StyleID="s23"><Data ss:Type="String">0.423</Data></Cell><Cell ss:StyleID="s23"><Data ss:Type="String">0.102</Data></Cell><Cell ss:StyleID="s23"><Data ss:Type="String">0.437</Data></Cell><Cell ss:StyleID="s23"><Data ss:Type="String">0.249</Data></Cell><Cell ss:StyleID="s23"><Data ss:Type="String">0.179</Data></Cell></Row><Row><Cell ss:StyleID="s24"><Data ss:Type="String">Standard errors in brackets</Data></Cell></Row><Row><Cell ss:StyleID="s24"><Data ss:Type="String">*** p&lt;0.01, ** p&lt;0.05, * p&lt;0.1</Data></Cell></Row></Table><WorksheetOptions xmlns="urn:schemas-microsoft-com:office:excel"><ProtectedObjects>False</ProtectedObjects><ProtectedScenarios>False</ProtectedScenarios></WorksheetOptions></Worksheet></Workbook>
