# Supplementary material for: The role amenities play in spatial sorting of migrants and their impact on welfare: Evidence from China
Source: PLoS One. 2023 Feb 16;18(2):e0281669. doi: 10.1371/journal.pone.0281669 (PMC9934390; doi:10.1371/journal.pone.0281669)
Supplement: S1 File — (ZIP) [file pone.0281669.s002.zip › S2_replication/S2_replication_data_and_program/table9/welfare_15.m]

function [pop]=welfare(birth_high, birth_low, z_low, z_high, w, rent, N_low, N_high,amen_low, amen_high,qlow,qhigh)

w_low=w(:,1);
w_high=w(:,2);

beta_col_low=[0.064 -0.017 -0.005]*1.08;

beta_col_high=[0.092 -0.006 0.127]*1.08;


beta_w_low=[0.306 0.336 -0.482];


beta_w_high=[1.891 -0.361 -4.862];


beta_r_low=beta_w_low*-.63;

beta_r_high=beta_w_high*-.63;


uij_low=z_low*beta_w_low'*w_low'+z_low*beta_r_low'*rent'+birth_low+z_low*amen_low'+z_low*beta_col_low'*(log(qhigh'./qlow'));

eu_low=N_low'*(log(sum(exp(uij_low),2))./(z_low*beta_w_low'))./sum(N_low);

clear birth_low uij_low


uij_high=z_high*beta_w_high'*w_high'+z_high*beta_r_high'*rent'+birth_high+z_high*amen_high'+z_high*beta_col_high'*(log(qhigh'./qlow'));
eu_high=N_high'*(log(sum(exp(uij_high),2))./(z_high*beta_w_high'))./sum(N_high);
pop=[eu_low; eu_high];

end
