# Supplementary material for: The role amenities play in spatial sorting of migrants and their impact on welfare: Evidence from China
Source: PLoS One. 2023 Feb 16;18(2):e0281669. doi: 10.1371/journal.pone.0281669 (PMC9934390; doi:10.1371/journal.pone.0281669)
Supplement: S1 File — (ZIP) [file pone.0281669.s002.zip › S2_replication/S2_replication_data_and_program/table9/welfare_calc_all.m]

clear all


load welfare_vars_citycode_year msa year

msa_bp=msa(year==1);


load census15lowskill2555em_nonfarm

data=data((data(:,5)==1),:);

bstate=data(:,9);

msa_choice=data(:,1);


msa=msa_bp;

z=[ones(size(data,1),1) data(:,[4 6])];

state=data(:,3);


load div_reg.mat


key_div=zeros(size(msa,1),5);


key_reg=zeros(size(msa,1),5);


key=zeros(size(msa,1),5);

for i=1:length(msa)
    
    temp=[msa(i) unique(state(msa_choice==msa(i)))'];
    
    key_div(i,1)=temp(1);
    
    key_reg(i,1)=temp(1);
    
    for j=2:length(temp)
        
        key_div(i,j)=div(temp(j)==div(:,3),2);
        
        key_reg(i,j)=div(temp(j)==div(:,3),1);
       
    end
    key(i,1:length(temp))=temp;
 
end
clear data
    
msa=[msa (1:length(msa))'];


[types, ia, ic]=unique([z bstate],'rows');


z_unique=types(:,1:3);

bstate_unique=types(:,4);

N=zeros(size(types,1),1);


for i=1:size(types,1)
    
    N(i)=sum(ic==i);
    
end

dij=zeros(size(bstate_unique,1),size(msa,1));

bij=zeros(size(bstate_unique,1),size(msa,1));

for i=1:size(bstate_unique,1)
    
    bij(i,:)=max(key(:,2:end)==bstate_unique(i),[],2)';
    
    ddiv=div(bstate_unique(i)==div(:,3),1:2);
    
    if size(ddiv,1)>0
   
    dij(i,:)=max(key_div(:,2:end)==ddiv(2),[],2)';
    
    end
end


load census15highskill2555em_nonfarm

data=data((data(:,5)==1),:);

bstate=data(:,9);

msa_choice=data(:,1);

msa=msa_bp;


z=[ones(size(data,1),1) data(:,[4 6])];


state=data(:,3);


load div_reg.mat

key_div=zeros(size(msa,1),5);

key_reg=zeros(size(msa,1),5);
key=zeros(size(msa,1),5);
for i=1:length(msa)
    temp=[msa(i) unique(state(msa_choice==msa(i)))'];
    key_div(i,1)=temp(1);
    key_reg(i,1)=temp(1);
    for j=2:length(temp)
        key_div(i,j)=div(temp(j)==div(:,3),2);
        key_reg(i,j)=div(temp(j)==div(:,3),1);
    end
    key(i,1:length(temp))=temp;
end
clear data
    
msa=[msa (1:length(msa))'];


[types_col, ia, ic]=unique([z bstate],'rows');
z_unique_col=types(:,1:3);
bstate_unique_col=types(:,4);
N_col=zeros(size(types,1),1);
for i=1:size(types,1)
    N_col(i)=sum(ic==i);
end


dij_col=zeros(size(bstate_unique_col,1),size(msa,1));
bij_col=zeros(size(bstate_unique_col,1),size(msa,1));
for i=1:size(bstate_unique_col,1)
    bij_col(i,:)=max(key(:,2:end)==bstate_unique(i),[],2)';
    ddiv=div(bstate_unique(i)==div(:,3),1:2);
    if size(ddiv,1)>0
    dij_col(i,:)=max(key_div(:,2:end)==ddiv(2),[],2)';
    end
end


msa_mle=msa;


base_wage_gap=0.611;


hs_grad_adjust=[0 0.1324396 0.1281919];


load gmm_cov


[wel80, deriv80]=welfare_calculation_15(1,1,1,1,0,msa_mle,z_unique, z_unique_col, bij, bij_col, dij, dij_col, N, N_col);
[wel90, deriv90]=welfare_calculation_15(2,1,1,1,0,msa_mle,z_unique, z_unique_col, bij, bij_col, dij, dij_col, N, N_col);
[wel00, deriv00]=welfare_calculation_15(3,1,1,1,0,msa_mle,z_unique, z_unique_col, bij, bij_col, dij, dij_col, N, N_col);


table9(1,1)=(wel80(2)-wel80(1))-(wel80(2)-wel80(1))+base_wage_gap+hs_grad_adjust(1);

table9(2,1)=(wel90(2)-wel90(1))-(wel80(2)-wel80(1))+base_wage_gap+hs_grad_adjust(2);
table9_se(2,1)=sqrt((deriv90-deriv80)*cov*(deriv90-deriv80)');

table9(3,1)=(wel00(2)-wel00(1))-(wel80(2)-wel80(1))+base_wage_gap+hs_grad_adjust(3);
table9_se(3,1)=sqrt((deriv00-deriv80)*cov*(deriv00-deriv80)');


[wel80, deriv80]=welfare_calculation_15(1,1,1,1,0,msa_mle,z_unique, z_unique_col, bij, bij_col, dij, dij_col, N, N_col);
[wel90, deriv90]=welfare_calculation_15(2,2,1,1,0,msa_mle,z_unique, z_unique_col, bij, bij_col, dij, dij_col, N, N_col);
[wel00, deriv00]=welfare_calculation_15(3,3,1,1,0,msa_mle,z_unique, z_unique_col, bij, bij_col, dij, dij_col, N, N_col);

table9(1,2)=(wel80(2)-wel80(1))-(wel80(2)-wel80(1))+base_wage_gap+hs_grad_adjust(1);

table9(2,2)=(wel90(2)-wel90(1))-(wel80(2)-wel80(1))+base_wage_gap+hs_grad_adjust(2);
table9_se(2,2)=sqrt((deriv90-deriv80)*cov*(deriv90-deriv80)');

table9(3,2)=(wel00(2)-wel00(1))-(wel80(2)-wel80(1))+base_wage_gap+hs_grad_adjust(3);
table9_se(3,2)=sqrt((deriv00-deriv80)*cov*(deriv00-deriv80)');


[wel80, deriv80]=welfare_calculation_15(1,1,1,1,1,msa_mle,z_unique, z_unique_col, bij, bij_col, dij, dij_col, N, N_col);
[wel90, deriv90]=welfare_calculation_15(2,2,1,2,1,msa_mle,z_unique, z_unique_col, bij, bij_col, dij, dij_col, N, N_col);
[wel00, deriv00]=welfare_calculation_15(3,3,1,3,1,msa_mle,z_unique, z_unique_col, bij, bij_col, dij, dij_col, N, N_col);

table9(1,3)=(wel80(2)-wel80(1))-(wel80(2)-wel80(1))+base_wage_gap+hs_grad_adjust(1);

table9(2,3)=(wel90(2)-wel90(1))-(wel80(2)-wel80(1))+base_wage_gap+hs_grad_adjust(2);
table9_se(2,3)=sqrt((deriv90-deriv80)*cov*(deriv90-deriv80)');

table9(3,3)=(wel00(2)-wel00(1))-(wel80(2)-wel80(1))+base_wage_gap+hs_grad_adjust(3);
table9_se(3,3)=sqrt((deriv00-deriv80)*cov*(deriv00-deriv80)');


[wel80, deriv80]=welfare_calculation_15(1,1,1,1,0,msa_mle,z_unique, z_unique_col, bij, bij_col, dij, dij_col, N, N_col);
[wel90, deriv90]=welfare_calculation_15(2,2,1,2,0,msa_mle,z_unique, z_unique_col, bij, bij_col, dij, dij_col, N, N_col);
[wel00, deriv00]=welfare_calculation_15(3,3,1,3,0,msa_mle,z_unique, z_unique_col, bij, bij_col, dij, dij_col, N, N_col);

table9(1,4)=(wel80(2)-wel80(1))-(wel80(2)-wel80(1))+base_wage_gap+hs_grad_adjust(1);

table9(2,4)=(wel90(2)-wel90(1))-(wel80(2)-wel80(1))+base_wage_gap+hs_grad_adjust(2);
table9_se(2,4)=sqrt((deriv90-deriv80)*cov*(deriv90-deriv80)');

table9(3,4)=(wel00(2)-wel00(1))-(wel80(2)-wel80(1))+base_wage_gap+hs_grad_adjust(3);
table9_se(3,4)=sqrt((deriv00-deriv80)*cov*(deriv00-deriv80)');


[table9; table9(3,:)-table9(1,:)]

table9_se
