# Supplementary material for: The role amenities play in spatial sorting of migrants and their impact on welfare: Evidence from China
Source: PLoS One. 2023 Feb 16;18(2):e0281669. doi: 10.1371/journal.pone.0281669 (PMC9934390; doi:10.1371/journal.pone.0281669)
Supplement: S1 File — (ZIP) [file pone.0281669.s002.zip › S2_replication/S2_replication_data_and_program/table9/welfare_derivative_15.m]

function [pop]=welfare_derivative_15(birth_high, birth_low, z_low, z_high, w, rent, N_low, N_high,amen_low, amen_high,qlow,qhigh)

w_low=w(:,1);
w_high=w(:,2);

beta_col_low=[0.064 -0.017 -0.005]*1.08;

beta_col_high=[0.092 -0.006 0.127]*1.08;


beta_w_low=[0.306 0.336 -0.482];

beta_w_high=[1.891 -0.361 -4.862];

beta_r_low=beta_w_low*-.63;

beta_r_high=beta_w_high*-.63;


b=[1.891 0.092*1.08 0.306 0.064*1.08 -0.361 -0.006*1.08 0.336 -0.017*1.08 -4.862 0.127*1.08 -0.482 -0.005*1.08  ];


beta_col_low=[ b(4) b(8) b(12)];
beta_col_high=[ b(2) b(6) b(10)];


beta_w_high=[ b(1) b(5) b(9)];
beta_w_low=[ b(3) b(7) b(11)];


beta_r_high=beta_w_high*-.63;
beta_r_low=beta_w_low*-.63;


uij_low=z_low*beta_w_low'*w_low'+z_low*beta_r_low'*rent'+birth_low+z_low*amen_low'+z_low*beta_col_low'*(log(qhigh'./qlow'));
eu_low0=N_low'*(log(sum(exp(uij_low),2))./(z_low*beta_w_low'))./sum(N_low);


uij_high=z_high*beta_w_high'*w_high'+z_high*beta_r_high'*rent'+birth_high+z_high*amen_high'+z_high*beta_col_high'*(log(qhigh'./qlow'));
eu_high0=N_high'*(log(sum(exp(uij_high),2))./(z_high*beta_w_high'))./sum(N_high);


delta=.000001;
b0=b;

for i=1:length(b)
    
    b=b0;
    b(i)=b(i)+delta;
beta_col_low=[ b(4) b(8) b(12)];
beta_col_high=[ b(2) b(6) b(10)];

beta_w_high=[ b(1) b(5) b(9)];
beta_w_low=[ b(3) b(7) b(11)];

beta_r_high=beta_w_high*-.63;
beta_r_low=beta_w_low*-.63;

uij_low=z_low*beta_w_low'*w_low'+z_low*beta_r_low'*rent'+birth_low+z_low*amen_low'+z_low*beta_col_low'*(log(qhigh'./qlow'));
eu_low(i)=N_low'*(log(sum(exp(uij_low),2))./(z_low*beta_w_low'))./sum(N_low);


uij_high=z_high*beta_w_high'*w_high'+z_high*beta_r_high'*rent'+birth_high+z_high*amen_high'+z_high*beta_col_high'*(log(qhigh'./qlow'));
eu_high(i)=N_high'*(log(sum(exp(uij_high),2))./(z_high*beta_w_high'))./sum(N_high);
end
dlow=(eu_low-repmat(eu_low0,size(eu_low)))/delta;

dhigh=(eu_high-repmat(eu_high0,size(eu_low)))/delta;
pop=dhigh-dlow;
end
